# Supplementary material for: How Central Carbon Metabolites of Mexican Mint (Plectranthus amboinicus) Plants Are Impacted under Different Watering Regimes
Source: Metabolites. 2023 Apr 10;13(4):539. doi: 10.3390/metabo13040539 (PMC10141017; doi:10.3390/metabo13040539)
Supplement: Supplementary file 1 [file metabolites-13-00539-s001.zip]

Archive with 1 entries (1 files):
- metabolites-2237864-supplementary.xlsx
