# Supplementary material for: How Central Carbon Metabolites of Mexican Mint (Plectranthus amboinicus) Plants Are Impacted under Different Watering Regimes
Source: Metabolites. 2023 Apr 10;13(4):539. doi: 10.3390/metabo13040539 (PMC10141017; doi:10.3390/metabo13040539)
Supplement: Supplementary file 1 [file metabolites-13-00539-s001.zip › metabolites-2237864-supplementary.xlsx]

## Sheet: Table S1. Calvin Cycle
Table S1: Calvin cycle metabolites profile of Mexican mint (Plectranthus amboinicus) in response to varying water regimes. Regular watering (RW), drought (DR), flooding (FL), resumption of regular watering after flooding (DHFL) or after drought (RH). Values are means of three replications; and different alphabetical letters denote significant differences according to Tukey’s honestly significant …
Treatment	Ribulose-bisP (nmol/g)		3-Phosphoglyceric acid (nmol/g)		Glycerylaldehyde-3P (nmol/g)		DHAP (nmol/g)		Fructose 1,6-bisphosphate (nmol/g)		Fructose 6-phosphate (nmol/g)		Erythrose-4P (nmol/g)		Xylose-5P (nmol/g)		Sedoheptulose-1,7-bisP (nmol/g)		Sedoheptulose-7P (nmol/g)		(nmol/g)
RH	0.151861	ab	0.583078	a	3.95131	a	3.1329	a	0.423828	b	6.4173	ab	10.3498	a	0.02186	d	0.685226	a	4.4417	b
DR	0.248954	a	0.096846	b	2.61692	a	0.88918	b	0.81477	a	4.24898	b	3.8542	b	0.11297	a	0.559768	a	2.572	b
DHFL	0.110116	b	0.275796	ab	3.81721	a	3.80631	a	0.3627	b	8.25001	a	14.1696	a	0.024744	c	0.482609	a	4.4964	b
FL	0.106643	b	0.291237	ab	1.11239	b	0.92211	b	0.250559	c	7.82	ab	11.5304	a	0.030621	b	0.508953	a	10.4735	a
RW	0.129559	b	0.64285	a	3.31254	a	2.79983	a	0.37887	b	6.26099	ab	10.0527	a	0.022534	cd	0.588548	a	2.947	b
P-value	0.008		0.017		0		0		0		0.038		0		0		0.32		0.001

## Sheet: Table S2. Glycolysis
Table S2: Glycolysis metabolites profile of Mexican mint (Plectranthus amboinicus) in response to varying water regimes. Regular watering (RW), drought (DR), flooding (FL), resumption of regular watering after flooding (DHFL) or after drought (RH). Values are means of three replications; and different alphabetical letters denote significant differences according to Tukey’s honestly significant di…
Treatment	Glucose (nmol/g)		Phosphoenolpyruvic acid(PEP)(nmol/g)		2-Phosphoglyceric acid (nmol/g)		3-Phosphoglyceric acid (nmol/g)		Glycerylaldehyde-3P (nmol/g)		DHAP (nmol/g)		Fructose 1,6-bisphosphate (nmol/g)		Fructose 6-phosphate (nmol/g)		Glucose-6P (nmol/g)		Pyruvic acid (nmol/g)		NADPH (nmol/g)		ATP (nmol/g)
RH	1935.3	c	0.069729	a	0.621258	a	0.583078	a	3.95131	a	3.1329	a	0.423828	b	6.4173	ab	113.286	a	10.6101	b	0.026273	ab	0.540861	ab
DR	29377.4	a	0.100762	a	0.009299	b	0.096846	b	2.61692	a	0.88918	b	0.81477	a	4.24898	b	28.016	b	14.8894	ab	0.0396903	a	0.728867	a
DHFL	2398.5	c	0.077923	a	0.294672	a	0.275796	ab	3.81721	a	3.80631	a	0.3627	b	8.25001	a	152.109	a	13.7863	ab	0.0223793	b	0.391079	bc
FL	8908.9	b	0.083951	a	0.36106	a	0.291237	ab	1.11239	b	0.92211	b	0.250559	c	7.82	ab	116.493	a	17.0708	a	0.0148233	b	0.354026	c
RW	1774	c	0.054553	a	0.636262	a	0.64285	a	3.31254	a	2.79983	a	0.37887	b	6.26099	ab	115.261	a	10.5616	b	0.0234397	ab	0.432611	bc
P-value	0		0.242		0		0.017		0		0		0		0.038		0		0.006		0.009		0.001

## Sheet: Table S3. PPP
Table S3: Pentose phosphate pathway metabolites profile of Mexican mint (Plectranthus amboinicus) in response to varying water regimes. Regular watering (RW), drought (DR), flooding (FL), re-sumption of regular watering after flooding (DHFL) or after drought (RH). Values are means of three replications; and different alphabetical letters denote significant differences according to Tukey’s honestl…
Treatment	Glucose-6P (nmol/g)		6-Phosphogluconate (nmol/g)		NADPH (nmol/g)		Glycerylaldehyde-3P (nmol/g)		Ribulose-5P (nmol/g)		Ribose-5P (nmol/g)		Erythrose-4P (nmol/g)		Xylulose-5P (nmol/g)		Sedoheptulose-7P (nmol/g)		Fructose 6-phosphate (nmol/g)
RH	113.286	a	0.0460737	ab	0.026273	ab	3.95131	a	2.16388	b	8.4608	c	10.3498	a	0.02186	d	4.4417	b	6.4173	ab
DR	28.016	b	0.0731414	a	0.0396903	a	2.61692	a	1.79903	b	12.9688	b	3.8542	b	0.11297	a	2.572	b	4.24898	b
DHFL	152.109	a	0.0437854	ab	0.0223793	b	3.81721	a	2.66699	b	8.6126	bc	14.1696	a	0.024744	c	4.4964	b	8.25001	a
FL	116.493	a	0.0353452	b	0.0148233	b	1.11239	b	5.15331	a	29.1763	a	11.5304	a	0.030621	b	10.4735	a	7.82	ab
RW	115.261	a	0.0401363	ab	0.0234397	ab	3.31254	a	1.94089	b	7.7675	c	10.0527	a	0.022534	cd	2.947	b	6.26099	ab
P-value	0		0.045		0.009		0		0		0		0		0		0.001		0.038

## Sheet: Table S4. TCA metabolite
Table S4: Tricarboxylic acid cycle metabolites profile of Mexican mint (Plectranthus amboinicus) in response to varying water regimes. Regular watering (RW), drought (DR), flooding (FL), resumption of regular watering after flooding (DHFL) or after drought (RH). Values are means of three replications; and different alphabetical letters denote significant differences according to Tukey’s honestly …
Treatment	Acetyl-CoA (nmol/g)		Citric acid (nmol/g)		Isocitric acid (nmol/g)		Acotinic acid (nmol/g)		a-Ketoglutaric acid (nmol/g)		Succinic acid (nmol/g)		Fumaric acid (nmol/g)		Malic acid (nmol/g)		Oxaloacetic acid (nmol/g)
RH	0.0736417	a	24.0846	b	0.203909	c	0.67316	b	33.6518	c	119.57	c	44.325	c	1365.39	c	0.387318	ab
DR	0.0699867	a	59.9183	a	0.546328	a	2.05054	a	41.4682	bc	157.214	bc	51.802	c	1386.91	c	0.300229	b
DHFL	0.0833823	a	33.4203	ab	0.275156	abc	1.12242	ab	50.8727	ab	196.177	b	147.35	b	2698.31	a	0.524751	a
FL	0.056079	a	38.0775	ab	0.449792	ab	1.00088	ab	57.5982	a	935.115	a	365.295	a	2274.85	b	0.306072	ab
RW	0.0742267	a	27.0459	b	0.213512	bc	0.72331	b	49.5748	ab	158.162	bc	76.383	c	1946.62	b	0.528166	a
P-value	0.323		0.026		0.01		0.005		0.001		0		0		0		0.014

## Sheet: Table S5. Nucleotide molecules
Table S5: Nucleotide biosynthetic molecules of Mexican mint (Plectranthus amboinicus) in response to varying water regimes. Regular watering (RW), drought (DR), flooding (FL), resumption of regular watering after flooding (DHFL) or after drought (RH). Values are means of three replications; and different alphabetical letters denote significant differences according to Tukey’s honestly significant…
Treatments	Ribose (nmol/g)		AMP (nmol/g)		ADP (nmol/g)		GMP (nmol/g)		GDP (nmol/g)		GTP (nmol/g)		CMP (nmol/g)		ADP-glucose (nmol/g)		GDP-fucose (nmol/g)		UDP-glucose/UDP-mannose (nmol/g)		UMP (nmol/g)		UDP (nmol/g)		UTP (nmol/g)
RW	239.155	b	12.4065	ab	0.134034	b	1.19509	a	0.074612	bc	0.254747	bc	1.24995	ab	0.091814	b	0.0290737	b	5.95387	b	5.2789	c	0.373436	b	0.331006	ab
DR	663.361	a	14.8526	a	0.189135	a	1.15002	a	0.190365	a	0.543126	a	1.67355	a	0.090502	b	0.084936	a	5.67287	b	8.4145	b	0.817863	a	0.553245	a
RH	266.647	b	6.9798	c	0.141864	ab	0.82676	a	0.082257	b	0.318929	b	1.04614	bc	0.095775	ab	0.0277947	b	6.0718	b	3.9371	c	0.3877	b	0.416058	ab
FL	838.275	a	13.4479	ab	0.106356	c	1.33143	a	0.050251	c	0.192531	d	1.70507	a	0.115507	a	0.0178627	b	9.88182	a	13.4142	a	0.435862	b	0.291913	b
DHFL	286.845	b	8.7953	bc	0.13313	b	1.04915	a	0.071033	bc	0.21786	cd	0.91758	c	0.096673	ab	0.0229247	b	5.96186	b	4.5001	c	0.475504	b	0.280602	b
P-value	0		0.001		0		0.075		0		0		0		0.014		0		0.001		0		0		0.012

## Sheet: Table S6. Correlation tests
Table S6: Correlation analysis between individual metabolites of the central carbon metabolic routes in Mexican mint (Plectranthus amboinicus) plants in response to varying watering regime.
	Correlation matrix (Pearson):
	Variables	Ribulose-bisP	3-Phosphoglyceric acid	Glycerylaldehyde-3P	DHAP	Fructose 1,6-bisphosphate	Fructose 6-phosphate	Erythrose-4P	Xylose-5P	Sedoheptulose-bisP	Sedoheptulose-7P	Ribose-5P	Ribulose-5P	Glucose	Glucose-6P	2-Phosphoglyceric acid	Phosphoenolpyruvic acid(PEP)	Pyruvic acid	ATP	NADPH	6-Phosphogluconate	Acetyl-CoA	Oxaloacetic acid	Malic acid	Fumaric acid	Succinic acid	a-Ketoglutaric acid	Isocitric acid	Aconitic acid	Citric acid	Ribose	AMP	ADP	GMP	GDP	GTP	CMP	ADP-glucose	GDP-fucose	UDP-glucose/UDP-mannose	UMP	UDP	UTP
	Ribulose-bisP	1	-0.0851739	0.00299334	-0.374516	0.858039	-0.615404	-0.694745	0.81635	0.431711	-0.412811	-0.117795	-0.395036	0.705254	-0.687556	-0.201384	0.314344	0.146014	0.903392	0.808974	0.892869	0.272082	-0.348302	-0.646324	-0.43127	-0.326118	-0.2908	0.433766	0.6762	0.611894	0.22332	0.337594	0.841443	0.0123074	0.856558	0.896737	0.365907	-0.390205	0.866755	-0.35961	0.0182793	0.709111	0.935986
	3-Phosphoglyceric acid	-0.0851739	1	0.217446	0.345747	-0.394769	0.291472	0.374207	-0.555165	0.823694	0.145011	-0.052822	0.114205	-0.535927	0.443494	0.966614	-0.684819	-0.118309	-0.127764	-0.285629	-0.222069	0.300021	0.303643	-0.0815658	0.0366611	0.023786	0.073207	-0.0786988	-0.444789	-0.295861	-0.246401	-0.21186	-0.366067	0.0884779	-0.410545	-0.362745	-0.203464	0.0672116	-0.440695	0.164838	-0.191954	-0.665478	0.0199189
	Glycerylaldehyde-3P	0.00299334	0.217446	1	0.88734	0.0630721	0.222037	0.319651	-0.231531	0.193676	-0.51494	-0.803167	-0.562548	-0.308968	0.382742	0.237739	-0.332929	-0.515137	0.158879	0.295748	0.0798616	0.639639	0.352405	-0.0812496	-0.655206	-0.776214	-0.348741	-0.406551	-0.142346	-0.293262	-0.758935	-0.467822	0.133271	-0.31984	0.0203197	0.0317863	-0.747725	-0.544583	-0.0524117	-0.636313	-0.88587	-0.172741	0.016546
	DHAP	-0.374516	0.345747	0.88734	1	-0.299485	0.520183	0.667058	-0.576269	0.121265	-0.255183	-0.643391	-0.289303	-0.63031	0.718954	0.411625	-0.433683	-0.419242	-0.217806	-0.100028	-0.231224	0.558007	0.541589	0.280013	-0.322746	-0.497323	-0.0575695	-0.488776	-0.345618	-0.460882	-0.762514	-0.561632	-0.221909	-0.20547	-0.331756	-0.365461	-0.819471	-0.211521	-0.439998	-0.361893	-0.771234	-0.502744	-0.324834
	Fructose 1,6-bisphosphate	0.858039	-0.394769	0.0630721	-0.299485	1	-0.665057	-0.727277	0.890655	0.0908894	-0.585052	-0.273866	-0.564201	0.666613	-0.729027	-0.509357	0.525851	0.0164169	0.915516	0.859997	0.916431	0.263552	-0.289267	-0.53723	-0.526289	-0.434076	-0.303118	0.235143	0.833999	0.60168	0.109215	0.292902	0.979101	-0.0861772	0.996984	0.979099	0.319088	-0.378992	0.926679	-0.505884	-0.0640989	0.755656	0.848117
	Fructose 6-phosphate	-0.615404	0.291472	0.222037	0.520183	-0.665057	1	0.92341	-0.629136	-0.00227053	0.645822	0.27971	0.636647	-0.480426	0.888872	0.458814	-0.340613	0.338915	-0.656604	-0.494858	-0.444637	0.159562	0.214909	0.704852	0.561006	0.387195	0.537271	0.125099	-0.35114	-0.198725	0.00437456	-0.0665865	-0.699355	0.442829	-0.636914	-0.727658	-0.216682	0.391954	-0.65572	0.510949	0.0716698	-0.535193	-0.636499
	Erythrose-4P	-0.694745	0.374207	0.319651	0.667058	-0.727277	0.92341	1	-0.804213	0.0164805	0.474347	0.0645535	0.456385	-0.734226	0.987989	0.543419	-0.379934	0.121997	-0.718765	-0.540442	-0.505846	0.266735	0.338932	0.737772	0.442006	0.248619	0.486295	-0.14882	-0.506908	-0.442399	-0.282661	-0.347429	-0.691553	0.197951	-0.716838	-0.800155	-0.472795	0.342875	-0.800033	0.329514	-0.147044	-0.706553	-0.689677
	Xylose-5P	0.81635	-0.555165	-0.231531	-0.576269	0.890655	-0.629136	-0.804213	1	-0.0785761	-0.329304	0.0611789	-0.27123	0.920321	-0.842857	-0.661609	0.539735	0.278257	0.790808	0.723264	0.798855	-0.0459082	-0.400819	-0.456482	-0.268919	-0.161442	-0.198664	0.512576	0.871618	0.792163	0.474678	0.559071	0.815533	0.123077	0.907464	0.895716	0.582581	-0.23982	0.952659	-0.227153	0.268724	0.93348	0.748461
	Sedoheptulose-bisP	0.431711	0.823694	0.193676	0.121265	0.0908894	-0.00227053	0.0164805	-0.0785761	1	0.0123176	-0.0338495	-0.0208922	-0.11774	0.0651234	0.750749	-0.33905	0.0359158	0.38737	0.149035	0.2808	0.392369	0.00267009	-0.448129	-0.131953	-0.0769066	-0.144862	0.192998	-0.0182181	0.0698485	-0.0386023	-0.0945215	0.10237	0.0369294	0.0763725	0.154978	0.0213736	-0.0217692	0.0280566	0.0437513	-0.116192	-0.23563	0.537077
	Sedoheptulose-7P	-0.412811	0.145011	-0.51494	-0.255183	-0.585052	0.645822	0.474347	-0.329304	0.0123176	1	0.864205	0.976765	-0.107896	0.403021	0.265065	-0.0146164	0.637011	-0.555035	-0.55016	-0.403212	-0.406576	-0.227802	0.434665	0.898754	0.880143	0.485383	0.426989	-0.239279	0.0222142	0.602197	0.211601	-0.668006	0.511208	-0.534934	-0.556105	0.378422	0.691034	-0.485601	0.910499	0.702686	-0.310492	-0.423456
	Ribose-5P	-0.117795	-0.052822	-0.803167	-0.643391	-0.273866	0.27971	0.0645535	0.0611789	-0.0338495	0.864205	1	0.903318	0.256401	-0.0294838	0.0192853	0.185089	0.765623	-0.28618	-0.379927	-0.156235	-0.490185	-0.430472	0.224842	0.884744	0.9454	0.510481	0.660561	0.0734429	0.325747	0.878653	0.505533	-0.384788	0.573682	-0.213815	-0.236069	0.711286	0.683493	-0.137124	0.904659	0.952042	0.0563786	-0.13566
	Ribulose-5P	-0.395036	0.114205	-0.562548	-0.289303	-0.564201	0.636647	0.456385	-0.27123	-0.0208922	0.976765	0.903318	1	-0.0404116	0.371828	0.23179	-0.0364293	0.716756	-0.555006	-0.575036	-0.377279	-0.3888	-0.186175	0.489288	0.937746	0.909991	0.580245	0.539097	-0.150547	0.139875	0.67936	0.31917	-0.656121	0.597499	-0.508787	-0.550944	0.44429	0.725415	-0.44198	0.945211	0.765137	-0.228921	-0.414209
	Glucose	0.705254	-0.535927	-0.308968	-0.63031	0.666613	-0.480426	-0.734226	0.920321	-0.11774	-0.107896	0.256401	-0.0404116	1	-0.78983	-0.613626	0.39368	0.404568	0.610799	0.560883	0.600565	-0.238948	-0.420947	-0.414677	-0.108095	-0.0022816	-0.155717	0.661772	0.719401	0.806714	0.64307	0.67587	0.560674	0.263387	0.691432	0.709416	0.654234	-0.168111	0.851955	-0.0108589	0.409429	0.939369	0.583696
	Glucose-6P	-0.687556	0.443494	0.382742	0.718954	-0.729027	0.888872	0.987989	-0.842857	0.0651234	0.403021	-0.0294838	0.371828	-0.78983	1	0.594155	-0.421773	0.0168014	-0.698074	-0.528065	-0.527548	0.315614	0.400371	0.693138	0.357807	0.167342	0.426388	-0.239437	-0.556824	-0.508516	-0.377756	-0.400052	-0.684054	0.156078	-0.725961	-0.79679	-0.539854	0.252585	-0.816326	0.246499	-0.238546	-0.768583	-0.672557
	2-Phosphoglyceric acid	-0.201384	0.966614	0.237739	0.411625	-0.509357	0.458814	0.543419	-0.661609	0.750749	0.265065	0.0192853	0.23179	-0.613626	0.594155	1	-0.672557	-0.0578877	-0.270067	-0.339676	-0.287835	0.319235	0.265365	0.0449573	0.155653	0.116113	0.202229	-0.0609266	-0.531133	-0.374075	-0.253395	-0.226615	-0.471361	0.145727	-0.517431	-0.483865	-0.245484	0.148776	-0.560415	0.250912	-0.15614	-0.729305	-0.122633
	Phosphoenolpyruvic acid(PEP)	0.314344	-0.684819	-0.332929	-0.433683	0.525851	-0.340613	-0.379934	0.539735	-0.33905	-0.0146164	0.185089	-0.0364293	0.39368	-0.421773	-0.672557	1	0.142704	0.37667	0.287662	0.430701	-0.110038	-0.357563	-0.147742	0.0656133	0.14731	-0.078742	0.11307	0.541301	0.310103	0.310287	0.122838	0.526701	-0.0491434	0.546799	0.525492	0.341819	0.140689	0.417774	-0.0403111	0.319093	0.452235	0.323096
	Pyruvic acid	0.146014	-0.118309	-0.515137	-0.419242	0.0164169	0.338915	0.121997	0.278257	0.0359158	0.637011	0.765623	0.716756	0.404568	0.0168014	-0.0578877	0.142704	1	-0.0512445	-0.0154167	0.250105	-0.136802	-0.353845	0.35115	0.726351	0.706787	0.613401	0.819075	0.413425	0.619271	0.798804	0.538258	-0.111524	0.655035	0.0717824	-0.0209576	0.615778	0.564547	0.148719	0.696518	0.759044	0.315555	0.0677677
	ATP	0.903392	-0.127764	0.158879	-0.217806	0.915516	-0.656604	-0.718765	0.790808	0.38737	-0.555035	-0.28618	-0.555006	0.610799	-0.698074	-0.270067	0.37667	-0.0512445	1	0.809492	0.841573	0.294816	-0.288234	-0.743434	-0.577973	-0.457254	-0.480601	0.224052	0.718036	0.530698	0.086772	0.159232	0.894471	-0.167242	0.901224	0.950767	0.240446	-0.39322	0.835051	-0.480078	-0.131615	0.63425	0.963401
	NADPH	0.808974	-0.285629	0.295748	-0.100028	0.859997	-0.494858	-0.540442	0.723264	0.149035	-0.55016	-0.379927	-0.575036	0.560883	-0.528065	-0.339676	0.287662	-0.0154167	0.809492	1	0.857316	0.349635	-0.348637	-0.513266	-0.593073	-0.535854	-0.326235	0.157009	0.59345	0.392166	-0.0810317	0.162697	0.852976	-0.12219	0.847586	0.861218	0.108879	-0.540025	0.806221	-0.584019	-0.244224	0.64578	0.740661
	6-Phosphogluconate	0.892869	-0.222069	0.0798616	-0.231224	0.916431	-0.444637	-0.505846	0.798855	0.2808	-0.403212	-0.156235	-0.377279	0.600565	-0.527548	-0.287835	0.430701	0.250105	0.841573	0.857316	1	0.380091	-0.290071	-0.40033	-0.359741	-0.307809	-0.0951902	0.412725	0.811598	0.654367	0.160713	0.322141	0.901151	0.0779256	0.923327	0.881628	0.338742	-0.233077	0.854619	-0.343389	-0.000140918	0.685978	0.836671
	Acetyl-CoA	0.272082	0.300021	0.639639	0.558007	0.263552	0.159562	0.266735	-0.0459082	0.392369	-0.406576	-0.490185	-0.3888	-0.238948	0.315614	0.319235	-0.110038	-0.136802	0.294816	0.349635	0.380091	1	0.0462044	0.0316419	-0.355905	-0.464098	0.0796935	-0.0476094	0.14187	-0.0585944	-0.460855	-0.249757	0.320451	-0.0801546	0.244752	0.186287	-0.458108	-0.462151	0.0710008	-0.496693	-0.531544	-0.0812365	0.287298
	Oxaloacetic acid	-0.348302	0.303643	0.352405	0.541589	-0.289267	0.214909	0.338932	-0.400819	0.00267009	-0.227802	-0.430472	-0.186175	-0.420947	0.400371	0.265365	-0.357563	-0.353845	-0.288234	-0.348637	-0.290071	0.0462044	1	0.293709	-0.183873	-0.283132	0.0744304	-0.327611	-0.180534	-0.101565	-0.439721	-0.0638005	-0.237084	0.158539	-0.306236	-0.355606	-0.28997	0.0588607	-0.283274	-0.0956588	-0.395325	-0.406359	-0.333876
	Malic acid	-0.646324	-0.0815658	-0.0812496	0.280013	-0.53723	0.704852	0.737772	-0.456482	-0.448129	0.434665	0.224842	0.489288	-0.414677	0.693138	0.0449573	-0.147742	0.35115	-0.743434	-0.513266	-0.40033	0.0316419	0.293709	1	0.595586	0.390697	0.72239	0.00448734	-0.175775	-0.136169	-0.00293776	-0.0101125	-0.541857	0.360917	-0.504689	-0.677742	-0.178292	0.379874	-0.541391	0.353086	0.149274	-0.339132	-0.729825
	Fumaric acid	-0.43127	0.0366611	-0.655206	-0.322746	-0.526289	0.561006	0.442006	-0.268919	-0.131953	0.898754	0.884744	0.937746	-0.108095	0.357807	0.155653	0.0656133	0.726351	-0.577973	-0.593073	-0.359741	-0.355905	-0.183873	0.595586	1	0.966847	0.739445	0.430067	-0.109913	0.0848003	0.630605	0.28827	-0.603993	0.575132	-0.467822	-0.549765	0.418126	0.793571	-0.457205	0.90629	0.802091	-0.242359	-0.442386
	Succinic acid	-0.326118	0.023786	-0.776214	-0.497323	-0.434076	0.387195	0.248619	-0.161442	-0.0769066	0.880143	0.9454	0.909991	-0.0022816	0.167342	0.116113	0.14731	0.706787	-0.457254	-0.535854	-0.307809	-0.464098	-0.283132	0.390697	0.966847	1	0.63629	0.458083	-0.0704015	0.132548	0.724709	0.350543	-0.522893	0.545253	-0.377467	-0.423147	0.562568	0.806022	-0.35255	0.929712	0.894128	-0.175912	-0.310396
	a-Ketoglutaric acid	-0.2908	0.073207	-0.348741	-0.0575695	-0.303118	0.537271	0.486295	-0.198664	-0.144862	0.485383	0.510481	0.580245	-0.155717	0.426388	0.202229	-0.078742	0.613401	-0.480601	-0.326235	-0.0951902	0.0796935	0.0744304	0.72239	0.739445	0.63629	1	0.368201	0.0377885	0.139276	0.312435	0.434119	-0.348248	0.72173	-0.246512	-0.422289	0.275055	0.523539	-0.273138	0.566158	0.518962	-0.170018	-0.390474
	Isocitric acid	0.433766	-0.0786988	-0.406551	-0.488776	0.235143	0.125099	-0.14882	0.512576	0.192998	0.426989	0.660561	0.539097	0.661772	-0.239437	-0.0609266	0.11307	0.819075	0.224052	0.157009	0.412725	-0.0476094	-0.327611	0.00448734	0.430067	0.458083	0.368201	1	0.554326	0.822495	0.840309	0.752425	0.111062	0.684743	0.286222	0.243735	0.740677	0.272571	0.414058	0.52942	0.676358	0.534372	0.340231
	Aconitic acid	0.6762	-0.444789	-0.142346	-0.345618	0.833999	-0.35114	-0.506908	0.871618	-0.0182181	-0.239279	0.0734429	-0.150547	0.719401	-0.556824	-0.531133	0.541301	0.413425	0.718036	0.59345	0.811598	0.14187	-0.180534	-0.175775	-0.109913	-0.0704015	0.0377885	0.554326	1	0.871689	0.45381	0.52309	0.752539	0.288458	0.860845	0.771367	0.53858	0.00296003	0.803239	-0.104325	0.273142	0.759647	0.683192
	Citric acid	0.611894	-0.295861	-0.293262	-0.460882	0.60168	-0.198725	-0.442399	0.792163	0.0698485	0.0222142	0.325747	0.139875	0.806714	-0.508516	-0.374075	0.310103	0.619271	0.530698	0.392166	0.654367	-0.0585944	-0.101565	-0.136169	0.0848003	0.132548	0.139276	0.822495	0.871689	1	0.697825	0.755614	0.480294	0.548781	0.637836	0.573273	0.738743	0.13986	0.735393	0.209311	0.477814	0.744029	0.555814
	Ribose	0.22332	-0.246401	-0.758935	-0.762514	0.109215	0.00437456	-0.282661	0.474678	-0.0386023	0.602197	0.878653	0.67936	0.64307	-0.377756	-0.253395	0.310287	0.798804	0.086772	-0.0810317	0.160713	-0.460855	-0.439721	-0.00293776	0.630605	0.724709	0.312435	0.840309	0.45381	0.697825	1	0.705035	-0.0383209	0.585758	0.164443	0.146759	0.875087	0.494323	0.293182	0.716585	0.921774	0.457326	0.193751
	AMP	0.337594	-0.21186	-0.467822	-0.561632	0.292902	-0.0665865	-0.347429	0.559071	-0.0945215	0.211601	0.505533	0.31917	0.67587	-0.400052	-0.226615	0.122838	0.538258	0.159232	0.162697	0.322141	-0.249757	-0.0638005	-0.0101125	0.28827	0.350543	0.434119	0.752425	0.52309	0.755614	0.705035	1	0.164176	0.817046	0.347023	0.27274	0.844259	0.159682	0.50947	0.404458	0.65203	0.520684	0.19553
	ADP	0.841443	-0.366067	0.133271	-0.221909	0.979101	-0.699355	-0.691553	0.815533	0.10237	-0.668006	-0.384788	-0.656121	0.560674	-0.684054	-0.471361	0.526701	-0.111524	0.894471	0.852976	0.901151	0.320451	-0.237084	-0.541857	-0.603993	-0.522893	-0.348248	0.111062	0.752539	0.480294	-0.0383209	0.164176	1	-0.207476	0.968715	0.958715	0.188138	-0.428105	0.869063	-0.609199	-0.184455	0.690186	0.827779
	GMP	0.0123074	0.0884779	-0.31984	-0.20547	-0.0861772	0.442829	0.197951	0.123077	0.0369294	0.511208	0.573682	0.597499	0.263387	0.156078	0.145727	-0.0491434	0.655035	-0.167242	-0.12219	0.0779256	-0.0801546	0.158539	0.360917	0.575132	0.545253	0.72173	0.684743	0.288458	0.548781	0.585758	0.817046	-0.207476	1	-0.0249944	-0.139095	0.628558	0.400221	0.0676303	0.631233	0.617279	0.0800676	-0.0949179
	GDP	0.856558	-0.410545	0.0203197	-0.331756	0.996984	-0.636914	-0.716838	0.907464	0.0763725	-0.534934	-0.213815	-0.508787	0.691432	-0.725961	-0.517431	0.546799	0.0717824	0.901224	0.847586	0.923327	0.244752	-0.306236	-0.504689	-0.467822	-0.377467	-0.246512	0.286222	0.860845	0.637836	0.164443	0.347023	0.968715	-0.0249944	1	0.972005	0.369361	-0.336553	0.929559	-0.452962	-0.00194721	0.770914	0.839094
	GTP	0.896737	-0.362745	0.0317863	-0.365461	0.979099	-0.727658	-0.800155	0.895716	0.154978	-0.556105	-0.236069	-0.550944	0.709416	-0.79679	-0.483865	0.525492	-0.0209576	0.950767	0.861218	0.881628	0.186287	-0.355606	-0.677742	-0.549765	-0.423147	-0.422289	0.243735	0.771367	0.573273	0.146759	0.27274	0.958715	-0.139095	0.972005	1	0.344683	-0.401315	0.926822	-0.486346	-0.0427372	0.76109	0.89634
	CMP	0.365907	-0.203464	-0.747725	-0.819471	0.319088	-0.216682	-0.472795	0.582581	0.0213736	0.378422	0.711286	0.44429	0.654234	-0.539854	-0.245484	0.341819	0.615778	0.240446	0.108879	0.338742	-0.458108	-0.28997	-0.178292	0.418126	0.562568	0.275055	0.740677	0.53858	0.738743	0.875087	0.844259	0.188138	0.628558	0.369361	0.344683	1	0.412994	0.478804	0.574215	0.84867	0.462499	0.335088
	ADP-glucose	-0.390205	0.0672116	-0.544583	-0.211521	-0.378992	0.391954	0.342875	-0.23982	-0.0217692	0.691034	0.683493	0.725415	-0.168111	0.252585	0.148776	0.140689	0.564547	-0.39322	-0.540025	-0.233077	-0.462151	0.0588607	0.379874	0.793571	0.806022	0.523539	0.272571	0.00296003	0.13986	0.494323	0.159682	-0.428105	0.400221	-0.336553	-0.401315	0.412994	1	-0.369187	0.844191	0.661107	-0.264247	-0.296523
	GDP-fucose	0.866755	-0.440695	-0.0524117	-0.439998	0.926679	-0.65572	-0.800033	0.952659	0.0280566	-0.485601	-0.137124	-0.44198	0.851955	-0.816326	-0.560415	0.417774	0.148719	0.835051	0.806221	0.854619	0.0710008	-0.283274	-0.541391	-0.457205	-0.35255	-0.273138	0.414058	0.803239	0.735393	0.293182	0.50947	0.869063	0.0676303	0.929559	0.926822	0.478804	-0.369187	1	-0.366644	0.0716217	0.887589	0.775736
	UDP-glucose/UDP-mannose	-0.35961	0.164838	-0.636313	-0.361893	-0.505884	0.510949	0.329514	-0.227153	0.0437513	0.910499	0.904659	0.945211	-0.0108589	0.246499	0.250912	-0.0403111	0.696518	-0.480078	-0.584019	-0.343389	-0.496693	-0.0956588	0.353086	0.90629	0.929712	0.566158	0.52942	-0.104325	0.209311	0.716585	0.404458	-0.609199	0.631233	-0.452962	-0.486346	0.574215	0.844191	-0.366644	1	0.821824	-0.224117	-0.340849
	UMP	0.0182793	-0.191954	-0.88587	-0.771234	-0.0640989	0.0716698	-0.147044	0.268724	-0.116192	0.702686	0.952042	0.765137	0.409429	-0.238546	-0.15614	0.319093	0.759044	-0.131615	-0.244224	-0.000140918	-0.531544	-0.395325	0.149274	0.802091	0.894128	0.518962	0.676358	0.273142	0.477814	0.921774	0.65203	-0.184455	0.617279	-0.00194721	-0.0427372	0.84867	0.661107	0.0716217	0.821824	1	0.224513	-0.00282198
	UDP	0.709111	-0.665478	-0.172741	-0.502744	0.755656	-0.535193	-0.706553	0.93348	-0.23563	-0.310492	0.0563786	-0.228921	0.939369	-0.768583	-0.729305	0.452235	0.315555	0.63425	0.64578	0.685978	-0.0812365	-0.406359	-0.339132	-0.242359	-0.175912	-0.170018	0.534372	0.759647	0.744029	0.457326	0.520684	0.690186	0.0800676	0.770914	0.76109	0.462499	-0.264247	0.887589	-0.224117	0.224513	1	0.571797
	UTP	0.935986	0.0199189	0.016546	-0.324834	0.848117	-0.636499	-0.689677	0.748461	0.537077	-0.423456	-0.13566	-0.414209	0.583696	-0.672557	-0.122633	0.323096	0.0677677	0.963401	0.740661	0.836671	0.287298	-0.333876	-0.729825	-0.442386	-0.310396	-0.390474	0.340231	0.683192	0.555814	0.193751	0.19553	0.827779	-0.0949179	0.839094	0.89634	0.335088	-0.296523	0.775736	-0.340849	-0.00282198	0.571797	1
	Values in bold are different from 0 with a significance level alpha=0.05
	p-values (Pearson):
	Variables	Ribulose-bisP	3-Phosphoglyceric acid	Glycerylaldehyde-3P	DHAP	Fructose 1,6-bisphosphate	Fructose 6-phosphate	Erythrose-4P	Xylose-5P	Sedoheptulose-bisP	Sedoheptulose-7P	Ribose-5P	Ribulose-5P	Glucose	Glucose-6P	2-Phosphoglyceric acid	Phosphoenolpyruvic acid(PEP)	Pyruvic acid	ATP	NADPH	6-Phosphogluconate	Acetyl-CoA	Oxaloacetic acid	Malic acid	Fumaric acid	Succinic acid	a-Ketoglutaric acid	Isocitric acid	Aconitic acid	Citric acid	Ribose	AMP	ADP	GMP	GDP	GTP	CMP	ADP-glucose	GDP-fucose	UDP-glucose/UDP-mannose	UMP	UDP	UTP
	Ribulose-bisP	0	0.762799	0.991553	0.169027	4.27748e-05	0.0146023	0.00404629	0.00020508	0.108084	0.126199	0.675875	0.145034	0.00331495	0.00461638	0.471699	0.253847	0.603588	3.92592e-06	0.000259915	7.48951e-06	0.326581	0.203289	0.00922967	0.108486	0.235522	0.29303	0.10623	0.00564498	0.0153389	0.423676	0.218474	8.41462e-05	0.965277	4.55886e-05	5.95409e-06	0.179827	0.150464	2.8964e-05	0.188006	0.948446	0.00307468	2.93074e-07
	3-Phosphoglyceric acid	0.762799	0	0.43628	0.20685	0.145332	0.291864	0.169407	0.0316902	0.000160287	0.606105	0.851692	0.685278	0.0394735	0.0977543	4.58884e-09	0.00484948	0.674532	0.649997	0.302087	0.426344	0.277281	0.271237	0.772598	0.896794	0.932944	0.79542	0.780407	0.096663	0.284323	0.376005	0.448442	0.179622	0.753855	0.128501	0.183905	0.467035	0.811885	0.100143	0.557157	0.49312	0.0067748	0.943828
	Glycerylaldehyde-3P	0.991553	0.43628	0	1.02452e-05	0.823297	0.426412	0.245482	0.406374	0.489175	0.0494991	0.000311078	0.0290329	0.262496	0.159115	0.393541	0.225307	0.049397	0.571689	0.284514	0.777237	0.0102332	0.197655	0.773458	0.00801714	0.000667932	0.202682	0.13263	0.612811	0.288775	0.00103517	0.0786554	0.635857	0.245187	0.9427	0.910463	0.00135042	0.0358132	0.852833	0.0107631	1.11052e-05	0.538133	0.953329
	DHAP	0.169027	0.20685	1.02452e-05	0	0.278183	0.0468363	0.00659798	0.0245448	0.666826	0.358669	0.00965991	0.295635	0.0117735	0.00252404	0.127401	0.106305	0.119817	0.435504	0.722822	0.407013	0.0306466	0.037049	0.312107	0.240684	0.0592668	0.838517	0.0644806	0.207031	0.0838057	0.000948145	0.0293529	0.426686	0.462559	0.227046	0.180398	0.000184935	0.449187	0.100744	0.185013	0.000760693	0.0561233	0.237478
	Fructose 1,6-bisphosphate	4.27748e-05	0.145332	0.823297	0.278183	0	0.00682257	0.00212274	8.50737e-06	0.747345	0.0219625	0.323291	0.0284615	0.00664744	0.00204529	0.0524561	0.0440776	0.953693	1.69204e-06	3.92759e-05	1.57996e-06	0.342566	0.295698	0.0389054	0.0438697	0.105953	0.272108	0.398881	0.000111256	0.0176463	0.69842	0.289394	2.2513e-10	0.76008	8.88178e-16	2.25232e-10	0.246362	0.163585	6.92291e-07	0.0543594	0.820463	0.00112048	6.4714e-05
	Fructose 6-phosphate	0.0146023	0.291864	0.426412	0.0468363	0.00682257	0	9.11885e-07	0.0119795	0.993592	0.00930216	0.312653	0.010709	0.0698872	9.40889e-06	0.0853857	0.214123	0.216563	0.0078383	0.0607376	0.0967901	0.570016	0.441784	0.00334082	0.0295733	0.153914	0.0388877	0.656879	0.199382	0.477693	0.987655	0.813607	0.00371115	0.0983176	0.0106658	0.00210566	0.437934	0.148483	0.0079511	0.0516	0.799634	0.0397962	0.0107329
	Erythrose-4P	0.00404629	0.169407	0.245482	0.00659798	0.00212274	9.11885e-07	0	0.000301301	0.953514	0.0740235	0.819209	0.0872688	0.0018284	6.28253e-12	0.03629	0.162454	0.664922	0.00253383	0.0375311	0.0543807	0.33655	0.216538	0.00169143	0.0990193	0.371586	0.0660537	0.596571	0.0537932	0.0986834	0.307359	0.204502	0.00429205	0.479445	0.00263516	0.000340689	0.0751069	0.210899	0.000341932	0.230393	0.601009	0.00323241	0.00444198
	Xylose-5P	0.00020508	0.0316902	0.406374	0.0245448	8.50737e-06	0.0119795	0.000301301	0	0.780742	0.230709	0.828527	0.328157	1.17017e-06	7.96716e-05	0.00722359	0.0378304	0.315279	0.000447582	0.00230929	0.000354158	0.870943	0.138711	0.087193	0.332457	0.565421	0.47783	0.0507358	2.3026e-05	0.000430576	0.0737937	0.0302625	0.000210638	0.66212	2.99746e-06	6.33129e-06	0.0226669	0.389291	4.29416e-08	0.415552	0.332821	3.7388e-07	0.00132761
	Sedoheptulose-bisP	0.108084	0.000160287	0.489175	0.666826	0.747345	0.993592	0.953514	0.780742	0	0.965248	0.904675	0.941088	0.676017	0.817638	0.00125865	0.216369	0.898882	0.153712	0.596034	0.310691	0.148015	0.992465	0.0938875	0.639232	0.785299	0.606479	0.490725	0.948618	0.804634	0.891359	0.73757	0.716577	0.896043	0.786758	0.581288	0.939733	0.938619	0.920936	0.876963	0.680068	0.397876	0.038972
	Sedoheptulose-7P	0.126199	0.606105	0.0494991	0.358669	0.0219625	0.00930216	0.0740235	0.230709	0.965248	0	3.25523e-05	4.45691e-10	0.701907	0.136354	0.339698	0.958768	0.0106501	0.0317388	0.0335933	0.13615	0.132604	0.414185	0.105427	5.26407e-06	1.50499e-05	0.0666393	0.112429	0.390394	0.937367	0.0175235	0.44901	0.0064937	0.0514615	0.0399108	0.031342	0.16427	0.00433311	0.0664993	2.43156e-06	0.00348305	0.260026	0.115758
	Ribose-5P	0.675875	0.851692	0.000311078	0.00965991	0.323291	0.312653	0.819209	0.828527	0.904675	3.25523e-05	0	3.94477e-06	0.356299	0.916927	0.945613	0.508996	0.000877442	0.301114	0.162462	0.578188	0.0635985	0.109213	0.42044	1.18041e-05	1.06638e-07	0.0518505	0.00734908	0.794773	0.236086	1.62475e-05	0.0545544	0.156711	0.0253478	0.444167	0.396971	0.00294543	0.00496571	0.626033	3.61436e-06	4.66411e-08	0.841819	0.62976
	Ribulose-5P	0.145034	0.685278	0.0290329	0.295635	0.0284615	0.010709	0.0872688	0.328157	0.941088	4.45691e-10	3.94477e-06	0	0.886296	0.172352	0.405834	0.897443	0.00263954	0.0317495	0.0249249	0.165653	0.152067	0.506471	0.0641591	2.4555e-07	2.51947e-06	0.0233488	0.038102	0.592269	0.619054	0.00534219	0.246234	0.0078998	0.0186643	0.0527649	0.0332897	0.0970821	0.00220774	0.0990408	1.09017e-07	0.000888215	0.411832	0.124792
	Glucose	0.00331495	0.0394735	0.262496	0.0117735	0.00664744	0.0698872	0.0018284	1.17017e-06	0.676017	0.701907	0.356299	0.886296	0	0.000460182	0.014972	0.146545	0.134713	0.0155745	0.0296169	0.0179136	0.391068	0.118164	0.124324	0.70138	0.993561	0.579463	0.00720415	0.00250106	0.000278935	0.00970795	0.00567746	0.0296907	0.342879	0.0043016	0.00305627	0.0081434	0.549243	5.53316e-05	0.969362	0.129646	2.07637e-07	0.022347
	Glucose-6P	0.00461638	0.0977543	0.159115	0.00252404	0.00204529	9.40889e-06	6.28253e-12	7.96716e-05	0.817638	0.136354	0.916927	0.172352	0.000460182	0	0.0195103	0.117368	0.95261	0.00380197	0.0430334	0.0432757	0.25183	0.139194	0.0041686	0.190391	0.551099	0.112991	0.390071	0.0310776	0.0529124	0.165076	0.139538	0.00491629	0.578573	0.00218253	0.000376446	0.03778	0.36375	0.000205243	0.375809	0.39189	0.000814163	0.00601075
	2-Phosphoglyceric acid	0.471699	4.58884e-09	0.393541	0.127401	0.0524561	0.0853857	0.03629	0.00722359	0.00125865	0.339698	0.945613	0.405834	0.014972	0.0195103	0	0.00601074	0.837636	0.330318	0.215467	0.298203	0.246131	0.339133	0.873596	0.579622	0.680275	0.469802	0.829225	0.0416172	0.16957	0.362161	0.416688	0.0761181	0.604309	0.0482203	0.067622	0.377841	0.59668	0.0297824	0.367044	0.57842	0.00203319	0.663272
	Phosphoenolpyruvic acid(PEP)	0.253847	0.00484948	0.225307	0.106305	0.0440776	0.214123	0.162454	0.0378304	0.216369	0.958768	0.508996	0.897443	0.146545	0.117368	0.00601074	0	0.611908	0.166393	0.298507	0.109004	0.696247	0.190715	0.599263	0.816288	0.600345	0.780289	0.688261	0.0371696	0.260656	0.260358	0.66274	0.0436745	0.861926	0.0349184	0.0442485	0.2124	0.616995	0.121254	0.886577	0.246353	0.0905527	0.240144
	Pyruvic acid	0.603588	0.674532	0.049397	0.119817	0.953693	0.216563	0.664922	0.315279	0.898882	0.0106501	0.000877442	0.00263954	0.134713	0.95261	0.837636	0.611908	0	0.856078	0.956512	0.368639	0.626851	0.195702	0.199367	0.00216465	0.00321771	0.0150192	0.000187394	0.125579	0.0138227	0.000354697	0.0384616	0.692329	0.00803925	0.799325	0.940904	0.0145255	0.0283431	0.596824	0.00391466	0.00103242	0.251923	0.810355
	ATP	3.92592e-06	0.649997	0.571689	0.435504	1.69204e-06	0.0078383	0.00253383	0.000447582	0.153712	0.0317388	0.301114	0.0317495	0.0155745	0.00380197	0.330318	0.166393	0.856078	0	0.00025571	8.37249e-05	0.286108	0.297504	0.00148988	0.0240268	0.0865917	0.0697704	0.422118	0.00257176	0.0418158	0.758469	0.570825	6.81805e-06	0.55134	4.51076e-06	5.51475e-08	0.388016	0.14706	0.000107036	0.0701193	0.640097	0.0111025	8.27434e-09
	NADPH	0.000259915	0.302087	0.284514	0.722822	3.92759e-05	0.0607376	0.0375311	0.00230929	0.596034	0.0335933	0.162462	0.0249249	0.0296169	0.0430334	0.215467	0.298507	0.956512	0.00025571	0	4.41309e-05	0.201448	0.202825	0.0503727	0.0197901	0.0395055	0.235343	0.576282	0.0196924	0.148243	0.774051	0.56236	5.30336e-05	0.664423	6.61106e-05	3.72175e-05	0.699309	0.0377076	0.000283235	0.022255	0.380373	0.00930827	0.001586
	6-Phosphogluconate	7.48951e-06	0.426344	0.777237	0.407013	1.57996e-06	0.0967901	0.0543807	0.000354158	0.310691	0.13615	0.578188	0.165653	0.0179136	0.0432757	0.298203	0.109004	0.368639	8.37249e-05	4.41309e-05	0	0.162266	0.294297	0.139239	0.187834	0.264383	0.735775	0.126285	0.000239184	0.00812609	0.567199	0.241616	4.53174e-06	0.782517	9.18087e-07	1.39301e-05	0.216813	0.403157	4.95041e-05	0.21017	0.999602	0.00474969	0.000100802
	Acetyl-CoA	0.326581	0.277281	0.0102332	0.0306466	0.342566	0.570016	0.33655	0.870943	0.148015	0.132604	0.0635985	0.152067	0.391068	0.25183	0.246131	0.696247	0.626851	0.286108	0.201448	0.162266	0	0.870117	0.910868	0.192929	0.0813903	0.777696	0.866199	0.614012	0.835678	0.0838265	0.369328	0.244236	0.776439	0.379311	0.50621	0.0859301	0.082847	0.80147	0.0596402	0.04143	0.773494	0.299146
	Oxaloacetic acid	0.203289	0.271237	0.197655	0.037049	0.295698	0.441784	0.216538	0.138711	0.992465	0.414185	0.109213	0.506471	0.118164	0.139194	0.339133	0.190715	0.195702	0.297504	0.202825	0.294297	0.870117	0	0.288006	0.511834	0.306519	0.79207	0.233258	0.51966	0.718723	0.100983	0.821287	0.394886	0.572524	0.266959	0.193329	0.294473	0.834941	0.306266	0.734517	0.144714	0.13283	0.22391
	Malic acid	0.00922967	0.772598	0.773458	0.312107	0.0389054	0.00334082	0.00169143	0.087193	0.0938875	0.105427	0.42044	0.0641591	0.124324	0.0041686	0.873596	0.599263	0.199367	0.00148988	0.0503727	0.139239	0.910868	0.288006	0	0.0191447	0.149905	0.00235158	0.987337	0.530907	0.628463	0.99171	0.971467	0.0369374	0.186289	0.0550259	0.00549558	0.524945	0.162526	0.0371319	0.19673	0.59544	0.216251	0.00201069
	Fumaric acid	0.108486	0.896794	0.00801714	0.240684	0.0438697	0.0295733	0.0990193	0.332457	0.639232	5.26407e-06	1.18041e-05	2.4555e-07	0.70138	0.190391	0.579622	0.816288	0.00216465	0.0240268	0.0197901	0.187834	0.192929	0.511834	0.0191447	0	4.38715e-09	0.00162972	0.109584	0.696576	0.763812	0.0117222	0.297442	0.017102	0.0248952	0.0786555	0.0337469	0.120908	0.000413482	0.0866298	3.24393e-06	0.000321402	0.384136	0.0986946
	Succinic acid	0.235522	0.932944	0.000667932	0.0592668	0.105953	0.153914	0.371586	0.565421	0.785299	1.50499e-05	1.06638e-07	2.51947e-06	0.993561	0.551099	0.680275	0.600345	0.00321771	0.0865917	0.0395055	0.264383	0.0813903	0.306519	0.149905	4.38715e-09	0	0.0107669	0.0859497	0.803115	0.637706	0.00224065	0.200199	0.0455018	0.0355406	0.165426	0.116053	0.0290256	0.000284981	0.197457	5.29997e-07	6.95726e-06	0.530582	0.260181
	a-Ketoglutaric acid	0.29303	0.79542	0.202682	0.838517	0.272108	0.0388877	0.0660537	0.47783	0.606479	0.0666393	0.0518505	0.0233488	0.579463	0.112991	0.469802	0.780289	0.0150192	0.0697704	0.235343	0.735775	0.777696	0.79207	0.00235158	0.00162972	0.0107669	0	0.176907	0.893637	0.620571	0.256898	0.105914	0.203364	0.00238397	0.375783	0.116873	0.321111	0.0451879	0.324631	0.0277962	0.0474468	0.544654	0.150158
	Isocitric acid	0.10623	0.780407	0.13263	0.0644806	0.398881	0.656879	0.596571	0.0507358	0.490725	0.112429	0.00734908	0.038102	0.00720415	0.390071	0.829225	0.688261	0.000187394	0.422118	0.576282	0.126285	0.866199	0.233258	0.987337	0.109584	0.0859497	0.176907	0	0.0320035	0.000166992	8.7882e-05	0.00120999	0.693545	0.00485608	0.301041	0.381358	0.00158544	0.325677	0.124943	0.0424034	0.00562958	0.0401597	0.214671
	Aconitic acid	0.00564498	0.096663	0.612811	0.207031	0.000111256	0.199382	0.0537932	2.3026e-05	0.948618	0.390394	0.794773	0.592269	0.00250106	0.0310776	0.0416172	0.0371696	0.125579	0.00257176	0.0196924	0.000239184	0.614012	0.51966	0.530907	0.696576	0.803115	0.893637	0.0320035	0	2.29476e-05	0.0892961	0.0454057	0.00120674	0.297112	3.78368e-05	0.000758089	0.0383234	0.991647	0.000310391	0.711376	0.324625	0.00101736	0.0049924
	Citric acid	0.0153389	0.284323	0.288775	0.0838057	0.0176463	0.477693	0.0986834	0.000430576	0.804634	0.937367	0.236086	0.619054	0.000278935	0.0529124	0.16957	0.260656	0.0138227	0.0418158	0.148243	0.00812609	0.835678	0.718723	0.628463	0.763812	0.637706	0.620571	0.000166992	2.29476e-05	0	0.00381984	0.0011216	0.069975	0.0341321	0.0105178	0.0254763	0.00165539	0.619091	0.00178238	0.454047	0.0716432	0.00146987	0.0314495
	Ribose	0.423676	0.376005	0.00103517	0.000948145	0.69842	0.987655	0.307359	0.0737937	0.891359	0.0175235	1.62475e-05	0.00534219	0.00970795	0.165076	0.362161	0.260358	0.000354697	0.758469	0.774051	0.567199	0.0838265	0.100983	0.99171	0.0117222	0.00224065	0.256898	8.7882e-05	0.0892961	0.00381984	0	0.00332902	0.892146	0.0217644	0.558116	0.601723	1.94388e-05	0.0610602	0.288913	0.0026487	1.04195e-06	0.0865358	0.489003
	AMP	0.218474	0.448442	0.0786554	0.0293529	0.289394	0.813607	0.204502	0.0302625	0.73757	0.44901	0.0545544	0.246234	0.00567746	0.139538	0.416688	0.66274	0.0384616	0.570825	0.56236	0.241616	0.369328	0.821287	0.971467	0.297442	0.200199	0.105914	0.00120999	0.0454057	0.0011216	0.00332902	0	0.558764	0.000200439	0.205066	0.325365	7.54309e-05	0.569723	0.0523951	0.134829	0.00843544	0.0465873	0.484942
	ADP	8.41462e-05	0.179622	0.635857	0.426686	2.2513e-10	0.00371115	0.00429205	0.000210638	0.716577	0.0064937	0.156711	0.0078998	0.0296907	0.00491629	0.0761181	0.0436745	0.692329	6.81805e-06	5.30336e-05	4.53174e-06	0.244236	0.394886	0.0369374	0.017102	0.0455018	0.203364	0.693545	0.00120674	0.069975	0.892146	0.558764	0	0.458105	3.02306e-09	1.79016e-08	0.501917	0.111392	2.60052e-05	0.0159236	0.510476	0.0044009	0.000139077
	GMP	0.965277	0.753855	0.245187	0.462559	0.76008	0.0983176	0.479445	0.66212	0.896043	0.0514615	0.0253478	0.0186643	0.342879	0.578573	0.604309	0.861926	0.00803925	0.55134	0.664423	0.782517	0.776439	0.572524	0.186289	0.0248952	0.0355406	0.00238397	0.00485608	0.297112	0.0341321	0.0217644	0.000200439	0.458105	0	0.929545	0.62103	0.0120818	0.139356	0.810733	0.0116135	0.0142202	0.776676	0.736506
	GDP	4.55886e-05	0.128501	0.9427	0.227046	8.88178e-16	0.0106658	0.00263516	2.99746e-06	0.786758	0.0399108	0.444167	0.0527649	0.0043016	0.00218253	0.0482203	0.0349184	0.799325	4.51076e-06	6.61106e-05	9.18087e-07	0.379311	0.266959	0.0550259	0.0786555	0.165426	0.375783	0.301041	3.78368e-05	0.0105178	0.558116	0.205066	3.02306e-09	0.929545	0	1.47971e-09	0.175441	0.219988	5.37334e-07	0.0899716	0.994505	0.000766977	9.20352e-05
	GTP	5.95409e-06	0.183905	0.910463	0.180398	2.25232e-10	0.00210566	0.000340689	6.33129e-06	0.581288	0.031342	0.396971	0.0332897	0.00305627	0.000376446	0.067622	0.0442485	0.940904	5.51475e-08	3.72175e-05	1.39301e-05	0.50621	0.193329	0.00549558	0.0337469	0.116053	0.116873	0.381358	0.000758089	0.0254763	0.601723	0.325365	1.79016e-08	0.62103	1.47971e-09	0	0.208344	0.138177	6.83824e-07	0.0660215	0.879795	0.000982019	6.09875e-06
	CMP	0.179827	0.467035	0.00135042	0.000184935	0.246362	0.437934	0.0751069	0.0226669	0.939733	0.16427	0.00294543	0.0970821	0.0081434	0.03778	0.377841	0.2124	0.0145255	0.388016	0.699309	0.216813	0.0859301	0.294473	0.524945	0.120908	0.0290256	0.321111	0.00158544	0.0383234	0.00165539	1.94388e-05	7.54309e-05	0.501917	0.0120818	0.175441	0.208344	0	0.126014	0.0709738	0.0251809	6.3286e-05	0.0825852	0.222128
	ADP-glucose	0.150464	0.811885	0.0358132	0.449187	0.163585	0.148483	0.210899	0.389291	0.938619	0.00433311	0.00496571	0.00220774	0.549243	0.36375	0.59668	0.616995	0.0283431	0.14706	0.0377076	0.403157	0.082847	0.834941	0.162526	0.000413482	0.000284981	0.0451879	0.325677	0.991647	0.619091	0.0610602	0.569723	0.111392	0.139356	0.219988	0.138177	0.126014	0	0.175661	7.56343e-05	0.00728338	0.341246	0.283195
	GDP-fucose	2.8964e-05	0.100143	0.852833	0.100744	6.92291e-07	0.0079511	0.000341932	4.29416e-08	0.920936	0.0664993	0.626033	0.0990408	5.53316e-05	0.000205243	0.0297824	0.121254	0.596824	0.000107036	0.000283235	4.95041e-05	0.80147	0.306266	0.0371319	0.0866298	0.197457	0.324631	0.124943	0.000310391	0.00178238	0.288913	0.0523951	2.60052e-05	0.810733	5.37334e-07	6.83824e-07	0.0709738	0.175661	0	0.178885	0.799766	1.01054e-05	0.000676417
	UDP-glucose/UDP-mannose	0.188006	0.557157	0.0107631	0.185013	0.0543594	0.0516	0.230393	0.415552	0.876963	2.43156e-06	3.61436e-06	1.09017e-07	0.969362	0.375809	0.367044	0.886577	0.00391466	0.0701193	0.022255	0.21017	0.0596402	0.734517	0.19673	3.24393e-06	5.29997e-07	0.0277962	0.0424034	0.711376	0.454047	0.0026487	0.134829	0.0159236	0.0116135	0.0899716	0.0660215	0.0251809	7.56343e-05	0.178885	0	0.000170845	0.421979	0.213785
	UMP	0.948446	0.49312	1.11052e-05	0.000760693	0.820463	0.799634	0.601009	0.332821	0.680068	0.00348305	4.66411e-08	0.000888215	0.129646	0.39189	0.57842	0.246353	0.00103242	0.640097	0.380373	0.999602	0.04143	0.144714	0.59544	0.000321402	6.95726e-06	0.0474468	0.00562958	0.324625	0.0716432	1.04195e-06	0.00843544	0.510476	0.0142202	0.994505	0.879795	6.3286e-05	0.00728338	0.799766	0.000170845	0	0.421137	0.992036
	UDP	0.00307468	0.0067748	0.538133	0.0561233	0.00112048	0.0397962	0.00323241	3.7388e-07	0.397876	0.260026	0.841819	0.411832	2.07637e-07	0.000814163	0.00203319	0.0905527	0.251923	0.0111025	0.00930827	0.00474969	0.773494	0.13283	0.216251	0.384136	0.530582	0.544654	0.0401597	0.00101736	0.00146987	0.0865358	0.0465873	0.0044009	0.776676	0.000766977	0.000982019	0.0825852	0.341246	1.01054e-05	0.421979	0.421137	0	0.0259453
	UTP	2.93074e-07	0.943828	0.953329	0.237478	6.4714e-05	0.0107329	0.00444198	0.00132761	0.038972	0.115758	0.62976	0.124792	0.022347	0.00601075	0.663272	0.240144	0.810355	8.27434e-09	0.001586	0.000100802	0.299146	0.22391	0.00201069	0.0986946	0.260181	0.150158	0.214671	0.0049924	0.0314495	0.489003	0.484942	0.000139077	0.736506	9.20352e-05	6.09875e-06	0.222128	0.283195	0.000676417	0.213785	0.992036	0.0259453	0
